# Supplementary material for: The Archaeome’s Role in Colorectal Cancer: Unveiling the DPANN Group and Investigating Archaeal Functional Signatures
Source: Microorganisms. 2023 Nov 10;11(11):2742. doi: 10.3390/microorganisms11112742 (PMC10673094; doi:10.3390/microorganisms11112742)
Supplement: Supplementary file 1 [file microorganisms-11-02742-s001.zip]

Archive with 7 entries (7 files):
- Supplementary data S1 (Participant characterization).xlsx
- Supplementary data S2 (Kraken abundance table).xlsx
- Supplementary data S3 (Processed Kraken abundance).xlsx
- Supplementary data S4 (Biostatistical analysis for the taxonomic analysis).xlsx
- Supplementary data S5 (Prokka annotation).xlsx
- Supplementary data S6 (Biostatistical analysis for the functional analysis).xlsx
- Supplementary data S7 (Uniprot annotation).xlsx
